# Supplementary material for: CKLF as a Prognostic Biomarker and Its Association with Immune Infiltration in Hepatocellular Carcinoma
Source: Curr Oncol. 2023 Feb 22;30(3):2653–72. doi: 10.3390/curroncol30030202 (PMC10047849; doi:10.3390/curroncol30030202)
Supplement: Supplementary file 1 [file curroncol-30-00202-s001.zip]

Archive with 9 entries (9 files):
- Supplementary Figure S1.tif
- Supplementary Figure S2.tif
- Supplementary Figure S3.tif
- Supplementary Figure S4.tif
- Supplementary Figure S5.tif
- Supplementary Figure S6.tif
- Supplementary Table S1.pdf
- Supplementary Table S2.pdf
- Supplementary Table S3.pdf
